# Supplementary material for: Straw Retention with Reduced Fertilization Enhances Soil Properties, Crop Yields, and Emergy Sustainability of Wheat–Soybean Rotation
Source: Plants (Basel). 2024 Jul 1;13(13):1812. doi: 10.3390/plants13131812 (PMC11244234; doi:10.3390/plants13131812)
Supplement: Supplementary file 1 [file plants-13-01812-s001.zip]

Archive with 1 entries (1 files):
- plants-3053365-supplementary.pdf
